# Supplementary material for: Comparative iTRAQ proteomic profiling of sweet orange fruit on sensitive and tolerant rootstocks infected by ‘Candidatus Liberibacter asiaticus’
Source: PLoS One. 2020 Feb 14;15(2):e0228876. doi: 10.1371/journal.pone.0228876 (PMC7021301; doi:10.1371/journal.pone.0228876)
Supplement: S1 Table — (XLSX) [file pone.0228876.s001.xlsx]

## Sheet: S1 Table
S1 Table. Detection of CaLas 16S rDNA from leaf and fruit tissues of ‘Valencia’ by qRT-PCR.
Samplesα	Leaves	Fruits
SS_1	positive	negative
SS_2	positive	negative
SS_3	positive	negative
HS_1	negative	negative
HS_2	negative	negative
S48_1	positive	negative
S48_2	positive	positive
S48_3	positive	negative
H48_1	negative	negative
H48_2	negative	negative
α: SS means symptomatic fruit from HLB-sensitive ‘Swingle’ rootstock; HS means healthy fruit from HLB-sensitive ‘Swingle’ rootstock; S48 means symptomatic fruit from HLB-tolerant ‘46x20-04-48’ rootstock; H48 means healthy fruit from HLB-tolerant ‘46x20-04-48’ rootstock.
