# Supplementary material for: Comparative iTRAQ proteomic profiling of sweet orange fruit on sensitive and tolerant rootstocks infected by ‘Candidatus Liberibacter asiaticus’
Source: PLoS One. 2020 Feb 14;15(2):e0228876. doi: 10.1371/journal.pone.0228876 (PMC7021301; doi:10.1371/journal.pone.0228876)
Supplement: S2 Table — (XLSX) [file pone.0228876.s002.xlsx]

## Sheet: S2 Table
S2 Table. The characteristics in healthy and symptomatic fruit grafted on a tolerant ‘46x20-04-48’ and sensitive ‘Swingle’ rootstock.
Samplesα	Fruit width (mm)	Fruit length (mm)	Fruit shape index	Fresh weight (g)	Color a/bβ
H48	80.15AB	82.27AB	1.03AB	269.80AB	0.40AB
S48	73.77C	76.00C	1.03AB	212.80C	-0.17C
HS	77.21BC	78.35BC	1.02B	246.00B	0.56A
SS	64.59D	66.02D	1.03AB	146.63D	-0.14C
Only the different letters mean significant difference.
α: H48 means healthy fruit from HLB-tolerant ‘46x20-04-48’ rootstock; S48 means symptomatic fruit from HLB-tolerant ‘46x20-04-48’ rootstock; HS means healthy fruit from HLB-sensitive ‘Swingle’ rootstock; SS means symptomatic fruit from HLB-sensitive ‘Swingle’ rootstock.
β: Hunter ratio a/b is negative for green, and positive for orange.
