# Supplementary material for: Comparative iTRAQ proteomic profiling of sweet orange fruit on sensitive and tolerant rootstocks infected by ‘Candidatus Liberibacter asiaticus’
Source: PLoS One. 2020 Feb 14;15(2):e0228876. doi: 10.1371/journal.pone.0228876 (PMC7021301; doi:10.1371/journal.pone.0228876)
Supplement: S3 Table — (XLSX) [file pone.0228876.s003.xlsx]

## Sheet: S3 Table
S3 Table. Differentially-expressed proteins associated with plant signaling.
Citrus id	TAIR code	Name	Description	Signalα	SS : HSβ		S48 : H48γ
					Fold change	p value	Fold change	p value
gi|568839457	AT1G75950	SKP1	S phase kinase-associated protein 1	J, G, A	0.67	0.0133633	0.6	0.00159772
gi|641805976	AT1G13280	AOC4	allene oxide cyclase 4	J	0.65	0.0157361
gi|641854285	AT1G07890	APX1	ascorbate peroxidase	J	0.61	0.000298841
gi|641823290	AT1G08830	CSD1	copper/zinc superoxide dismutase	J			0.64	0.00551273
gi|641837810	AT1G31340	RUB1	related to ubiquitin 1	J	0.56	0.0311212
gi|641849213	AT5G42190	ASK2	arabidopsis SKP1-like 2	J, G, A	0.59	0.00245578
gi|641859572	AT1G11840	GLX1	glyoxalase	Ca	0.43	0.0283704
gi|641868780	AT1G03430	AHP5	histidine-containing phosphotransfer protein 5	C	0.58	0.00882161
gi|568852804	AT2G16070	PDV2	plastid division protein 2	C	0.58	0.0020375
gi|572152874	AT1G53310	PPC1	phosphoenolpyruvate carboxylase 1	C	0.62	0.000456529
gi|641851263	AT1G68750	PPC4	phosphoenolpyruvate carboxylase 4	C	0.63	0.0304819
gi|641865221	AT1G35670	CDPK2	calcium-dependent protein kinase 2	ABA	0.45	0.0306008
gi|568874559	AT5G52300	LTI65	low-temperature-induced 65	ABA			0.66	6.14209e-06
gi|568850939	AT5G66400	RAB18	responsive to ABA 18	ABA			0.58	0.000579883
gi|568877704	AT4G14110	COP9	constitutive photomorphogenic 9	A	0.57	0.0212239
α: A means senescence auxin signaling; ABA means abscisic acid signaling; C means cytokinins signaling; Ca means calcium signaling; G means gibberellin signaling; J means jasmonic acid, ethylene, and salisylic acid crosstalk signaling.
β: SS means symptomatic fruit from HLB-sensitive ‘Swingle’ rootstock; HS means healthy fruit from HLB-sensitive ‘Swingle’ rootstock.
γ: S48 means symptomatic fruit from HLB-tolerant ‘46x20-04-48’ rootstock; H48 means healthy fruit from HLB-tolerant ‘46x20-04-48’ rootstock.
