# Supplementary material for: Comparative iTRAQ proteomic profiling of sweet orange fruit on sensitive and tolerant rootstocks infected by ‘Candidatus Liberibacter asiaticus’
Source: PLoS One. 2020 Feb 14;15(2):e0228876. doi: 10.1371/journal.pone.0228876 (PMC7021301; doi:10.1371/journal.pone.0228876)
Supplement: S4 Table — (XLSX) [file pone.0228876.s004.xlsx]

## Sheet: S4 Table
S4 Table: Other defense-response proteins.
Type	Citrus id	TAIR code	Name	Description	SS : HSα		S48 : H48β
					Fold change	p value	Fold change	p value
Binding protein
	gi|641862869	AT4G24230	ACBP3	acyl-CoA-binding protein ACBP3	0.59	0.00720928
	gi|568867630	AT2G21660	CCR2	glycine rich protein	0.6	0.000535817
	gi|641835987	AT3G62800	DRB4	Double-stranded-RNA-binding 4			0.62	0.0270748
	gi|641841112	AT3G48890	MAPR3	membrane-associated progesterone binding protein 3	1.72	0.00054565	0.6	0.00338472
	gi|568875049	AT5G52810	MXC20.2	NAD(P)-binding Rossmann-fold superfamily protein	0.56	0.0406748
Enzyme
	gi|641867103	AT4G08900	arginase	arginase	0.58	0.00314118
	gi|568883658	AT1G65930	cICDH	isocitrate dehydrogenase	0.58	0.0246523
	gi|568832243	AT5G14780	FDH	formate dehydrogenase	0.55	0.000148786
	gi|641864450	AT5G50850	MAB1	pyruvate dehydrogenase E1 beta	0.57	0.00880645
	gi|641829224	AT3G15020	mMDH2	mitochondrial malate dehydrogenase 2			0.66	0.0242609
	gi|641829225	AT3G15020	mMDH2	mitochondrial malate dehydrogenase 2	0.64	0.000103078
	gi|568830826	AT2G05710	ACO3	aconitate hydratase 3			0.64	0.00203063
	gi|641835683	AT2G05710	ACO3	aconitate hydratase 3	0.63	0.000154005
	gi|568866926	AT5G09650	PPa6	soluble inorganic pyrophosphatase 1			0.61	0.00139896
	gi|641858251	AT1G68300	T22E19.7	Adenine nucleotide alpha hydrolases-like superfamily protein	0.63	0.0387153
	gi|568827145	AT1G11360	T23J18.35	adenine nucleotide alpha hydrolases-like protein	0.66	0.0027201	0.59	0.00205737
	gi|641848484	AT4G31750	WIN2	putative protein phosphatase 2C 59	0.62	0.00476415
	gi|641865848	AT5G42740	MJB21.12	glucose-6-phosphate isomerase	0.54	0.00044505	0.63	0.00411305
	gi|568837574	AT1G21750	PDIL1-1	protein disulfide isomerase-like 1-1	0.64	2.81861e-06	0.62	0.00110146
	gi|641840649	AT1G04980	PDIL2-2	protein disulfide-isomerase like 2-2			0.65	0.0285105
	gi|641868061	AT3G62030	ROC4	peptidyl-prolyl cis-trans isomerase CYP20-3			0.63	0.00258646
	gi|641848009	AT5G58710	ROC7	rotamase CyP 7			0.66	0.00423154
	gi|568836722	AT4G37870	PCK1	phosphoenolpyruvate carboxykinase [ATP]	0.58	0.0218819
	gi|641864331	AT1G14000	VIK	VH1-interacting kinase	0.54	0.0171853
	gi|568880520	AT5G24400	EMB2024	6-phosphogluconolactonase			0.57	0.00315435
	gi|641831893	AT3G07720	AT3G07720	galactose oxidase/kelch repeat-containing protein	0.59	0.0172085
	gi|641831133	AT1G03475	LIN2		0.59	0.00336758
	gi|568855988	AT5G06290	2-Cys Prx B	2-Cysteine peroxiredoxin B			0.62	0.00449489
	gi|568853923	AT3G09640	APX2	L-ascorbate peroxidase 2			0.65	0.00178221
	gi|568882776	AT2G31570	GPX2	peroxidase 2			0.64	0.0182368
	gi|641821618	AT2G31570	GPX2	peroxidase 2	0.64	0.0429185
	gi|544437	AT4G11600	GPX6	peroxidase 6			0.64	0.00313335
	gi|641848539	AT4G31870	GPX7	peroxidase 7	0.53	0.0220663
	gi|641846873	AT5G43940	HOT5	S-nitrosoglutathione reductase	0.64	0.0035959
	gi|641856148	AT4G21860	MSRB2	peptide methionine sulfoxide reductase B2	0.62	0.0408866
	gi|568869583	AT2G28190	CSD2	chloroplast copper zinc-superoxide dismutase			0.57	0.0421227
	gi|568865634	AT3G10920	MSD1	manganese superoxide dismutase 1	0.58	0.00417963
	gi|568858697	AT5G13450	ATP5	delta subunit of Mt ATP synthase			0.55	0.000560145
	gi|568869804	AT5G60600	HDS	hydroxymethylbutenyl diphosphate synthetase	0.63	0.00895387
	gi|568833221	AT2G02500	ISPD	4-diphosphocytidyl-2C-methyl-D-erythritol synthase	0.62	0.00318503
	gi|641849692	AT3G54640	TSA1	alpha-tryptophan synthase	0.65	0.0345282
	gi|641868631	AT1G02930	GSTF6	glutathione S-transferase 6	0.53	7.73061e-06
	gi|641851101	AT3G25860	LTA2	dihydrolipoamide S-acetyltransferase 2	0.62	0.0396112
Heat shock protein
	gi|641845451	AT4G16660	DL4355W	heat shock protein 70	0.51	0.0138833
	gi|568847668	AT1G74310	HSP101	heat shock protein 101	0.63	9.3057e-06
	gi|641840292	AT5G56000	Hsp81.4	heat shock protein 81.4	0.61	0.00279477
Protein inhibitor
	gi|641820484	AT5G06860	PGIP1	polygalacturonase inhibitor 1			0.67	0.0176392
	gi|568854491	AT2G38870	T7F6.4	PR-6 proteinase inhibitor family protein	0.57	0.00096381
Membrane protein
	gi|568876870	AT3G57280	AT3G57280	transmembrane protein 14C	2.1	0.0124094
	gi|641831206	AT3G47860	CHL	chloroplastic lipocalin	0.6	0.0207832
	gi|641854043	AT2G28900	OEP16-1	outer plastid envelope protein 16-1	0.62	0.0443204
Proteasome
	gi|568851498	AT2G20360	F11A3.9	NAD -binding Rossmann-fold superfamily isoform 1	0.52	0.0331659
Transfer protein
	gi|641830601	AT2G38540	LP1	nonspecific lipid transfer protein-1	0.53	0.0193592
	gi|641830603	AT2G38540	LP1	nonspecific lipid transfer protein-1			0.59	0.0229456
Other
	gi|641849727	AT3G63420	GG1	G protein gamma-subunit (AGG1)	1.55	0.0376836
	gi|641825502	AT3G10260	AT3G10260	RTNLB8, reticulon-like protein B8			0.53	0.0362012
	gi|568836304	AT3G62550	AT3G62550	drought responsive ATP-binding motif containing protein	0.61	0.013475
	gi|568824761	AT4G36690	ATU2AF65A	U2 auxiliary factor 65 kDa subunit A	0.59	0.0454834
	gi|568884216	AT1G16880	F17F16.13	ACT domain-containing protein	0.66	0.0413966
	gi|641855333	AT4G27450	F27G19.50	aluminum induced protein with YGL and LRDR motifs	0.67	0.00371307
	gi|568862901	AT2G30880	F7F1.9	pleckstrin homology (PH) domain-containing protein	0.56	6.45324e-06
	gi|568865810	AT2G40300	FER4	ferritin 4	0.53	0.024675
	gi|568822934	AT3G14110	FLU	protein flourescent in blue light			0.55	0.0389251
	gi|641837410	AT1G09560	GLP5	germin-like protein 5	0.61	0.0363842	0.65	0.00424641
	gi|568851357	AT2G16060	HB1	non-symbiotic hemoglobin 1	0.57	0.0127488	0.52	0.0426311
	gi|641857359	AT1G74520	HVA22A		0.63	0.0313093
	gi|641843747	AT1G01470	LEA14	late embryogenesis abundant 14	0.64	0.000402672
	gi|641846467	AT5G62200	MMI9.3	Embryo-specific protein 3			0.58	0.0328038
	gi|568820519	AT4G27500	PPI1	proton pump interactor 1			0.66	0.00141316
	gi|641840337	AT4G29520	T16L4.30	hypothetical protein	0.61	0.00266937	0.61	0.00519842
	gi|641866470	AT1G42480	T8D8.4	hypothetical protein	0.62	0.00691129	0.59	0.00550354
	gi|641852830	AT3G16640	TCTP	translationally-controlled tumor protein-like protein			0.62	0.0319072
	gi|568864162	AT3G10640	VPS60.1	vacuolar protein sorting protein 60.1			0.62	0.0141495
α: SS means symptomatic fruit from HLB-sensitive ‘Swingle’ rootstock; HS means healthy fruit from HLB-sensitive ‘Swingle’ rootstock.
β: S48 means symptomatic fruit from HLB-tolerant ‘46x20-04-48’ rootstock; H48 means healthy fruit from HLB-tolerant ‘46x20-04-48’ rootstock.
